# Supplementary material for: Development of a Set of Wheat-Rye Derivative Lines from Hexaploid Triticale with Complex Chromosomal Rearrangements to Improve Disease Resistance, Agronomic and Quality Traits of Wheat
Source: Plants (Basel). 2023 Nov 17;12(22):3885. doi: 10.3390/plants12223885 (PMC10674216; doi:10.3390/plants12223885)
Supplement: Supplementary file 1 [file plants-12-03885-s001.zip]

Archive with 1 entries (1 files):
- plants-2683813-supplementary.pdf
